# Supplementary material for: Associations among knowledge, attitudes, and practices toward palliative care consultation service in healthcare staffs: A cross-sectional study
Source: PLoS One. 2019 Oct 11;14(10):e0223754. doi: 10.1371/journal.pone.0223754 (PMC6788675; doi:10.1371/journal.pone.0223754)
Supplement: S1 File — (XLSX) [file pone.0223754.s001.xlsx]

## Sheet: N210
work experience in current hospital(y)	total work experience(y)	age(y)	sex	education	marital status	religious	occupation	Experienced loss of a family member(s) or friend(s) passed away	Experienced a patient expired when on duty	Attended PCCS courses	Frequency of contact with PCCS team	K1	K2	K3	K4	K5	K6	K7	K8	K9	K10	K11	K12	K13	K14	K15	k_total	A1	A2	A3	A4	A5	A6	A7	A8	A9	A10	A_total	P1	P2	P3	P4	P5	P6	P7	P8	P9	P10	P_total
2	2	24	1	2	1	2	1	1	1	1	3	4	4	4	4	4	4	4	4	4	4	4	4	4	4	4	60	4	4	4	4	4	4	4	4	2	4	38	3	3	3	3	3	3	3	3	3	5	32
3	2	26	1	2	1	2	1	0	1	0	2	4	4	4	4	4	4	3	4	4	4	4	5	4	5	5	62	4	4	4	5	5	5	5	5	5	5	47	3	4	4	4	4	3	5	5	5	4	41
11	11	40	1	2	1	6	3	1	1	1	6	4	4	4	4	4	4	5	4	4	4	4	4	4	4	4	61	4	4	4	4	5	5	5	5	4	5	45	4	4	4	4	4	3	5	1	1	4	34
21	21	44	1	2	1	6	1	1	1	1	6	5	5	5	4	5	5	5	4	5	5	5	5	5	5	5	73	5	5	4	5	4	5	4	5	3	5	45	4	4	4	4	4	3	4	3	4	4	38
14	17	40	1	2	2	1	1	1	1	1	6	5	5	5	5	5	5	5	5	5	4	4	5	5	5	5	73	4	5	5	5	5	5	5	5	5	5	49	5	5	5	5	5	4	4	4	4	4	45
11	11	36	1	1	2	6	1	1	1	1	2	4	4	4	4	4	4	4	3	4	4	4	3	4	3	4	57	4	5	4	5	5	5	5	5	2	4	44	3	3	3	3	4	3	4	4	4	4	35
7	7	41	1	1	1	1	1	1	1	1	3	4	4	4	4	4	4	4	4	4	4	4	4	4	3	4	59	4	4	4	4	4	4	4	4	4	4	40	4	4	4	4	4	3	3	4	4	4	38
8	19	41	1	2	2	1	1	1	1	1	6	2	2	4	2	2	4	4	4	3	4	4	4	4	4	4	51	4	4	4	4	4	4	4	4	2	2	36	3	3	3	4	4	4	4	4	4	4	37
30	29	52	1	2	1	6	1	1	1	1	6	2	2	2	4	4	4	4	2	4	4	2	4	4	4	2	48	5	5	5	5	5	4	5	5	5	5	49	3	4	4	4	4	2	5	4	5	4	39
2	19	46	1	1	2	1	1	1	1	1	6	4	4	4	2	2	4	4	4	4	4	4	4	4	4	4	56	4	4	4	5	5	5	5	5	2	4	43	4	4	2	4	4	1	2	2	2	2	27
4	3	29	1	1	1	6	1	1	1	1	6	4	4	4	4	4	4	4	4	4	4	4	4	4	4	4	60	4	4	4	4	4	4	4	4	5	5	42	4	4	4	4	4	4	4	4	4	4	40
11	11	35	1	2	2	6	1	1	1	1	6	4	4	4	4	4	4	4	4	4	3	4	4	4	4	4	59	4	4	5	5	5	5	4	4	4	5	45	4	4	4	4	4	4	4	4	4	4	40
11	15	35	1	2	1	1	1	1	1	1	6	4	4	5	2	4	5	5	3	5	5	5	5	5	5	5	67	5	5	5	5	5	5	5	5	5	5	50	5	5	5	5	5	4	5	5	5	5	49
2	19	42	1	2	2	4	3	1	1	1	3	5	5	5	5	5	5	5	5	5	2	2	5	5	5	5	69	4	4	5	5	5	5	5	5	5	5	48	4	4	4	4	2	2	2	2	2	2	28
25	23	45	1	2	2	5	1	1	1	1	6	4	4	4	4	4	5	5	4	4	4	5	5	5	5	4	66	4	4	5	5	4	4	5	5	4	4	44	4	4	4	4	4	4	4	4	4	4	40
18	17	41	1	2	2	6	1	1	1	1	1	4	3	4	4	4	4	4	4	4	4	4	3	4	4	4	58	4	4	4	4	3	4	4	4	4	4	39	3	4	4	3	3	4	4	4	4	4	37
3	2	26	1	2	1	6	1	1	1	1	3	4	4	4	4	4	4	4	4	4	4	4	4	4	4	4	60	5	5	5	5	4	4	4	4	5	5	46	4	4	4	4	4	4	4	4	4	4	40
8	8	30	1	2	1	6	1	1	0	1	3	4	4	4	4	4	4	4	4	4	4	4	4	4	4	4	60	4	4	4	4	4	4	4	4	2	2	36	4	4	4	4	4	4	4	4	4	4	40
30	29	51	1	2	1	6	1	1	1	1	6	4	4	4	4	4	4	4	4	4	4	4	4	4	4	4	60	4	5	4	5	5	5	5	5	5	4	47	4	4	4	4	4	3	4	4	4	4	39
2	2	24	1	2	1	1	1	1	1	1	6	5	4	5	4	5	5	5	5	4	5	4	2	5	2	5	65	5	5	5	5	5	5	5	5	2	4	46	2	4	4	2	1	1	4	1	2	2	23
19	28	48	1	2	2	6	1	1	1	1	6	5	5	5	5	5	5	5	5	5	5	5	5	5	5	5	75	5	5	5	5	5	5	5	5	1	5	46	5	5	5	5	5	5	5	5	5	5	50
8	13	37	1	2	3	1	1	1	1	1	6	4	4	4	4	4	4	4	4	4	4	4	4	4	4	4	60	4	4	5	5	5	5	5	5	5	5	48	4	4	4	4	4	4	4	4	4	4	40
20	19	41	1	2	2	6	1	0	0	0	3	4	3	4	4	4	4	4	4	4	4	4	3	4	4	3	57	3	4	4	4	4	4	4	4	4	4	39	3	2	2	2	2	2	2	2	2	2	21
14	11	36	1	2	1	6	1	1	1	0	3	4	4	4	4	4	4	4	4	4	4	4	4	4	4	4	60	4	4	4	4	4	4	4	4	5	5	42	4	4	4	4	4	4	4	4	4	4	40
4	3	26	1	2	1	6	1	1	1	0	3	4	4	3	4	4	4	4	4	4	4	4	4	4	4	4	59	4	4	4	4	4	4	4	4	5	5	42	4	4	4	4	4	4	4	4	4	4	40
15	20	41	1	2	2	6	1	1	1	1	6	4	4	4	3	4	4	3	4	4	4	4	4	4	4	4	58	4	4	4	5	3	4	4	4	4	4	40	4	4	4	4	4	3	3	3	3	4	36
6	6	29	1	2	1	4	1	1	1	1	3	4	4	4	4	4	4	4	4	4	4	4	4	4	4	4	60	4	4	4	4	4	4	4	4	5	5	42	4	4	4	4	4	4	4	4	4	4	40
19	18	40	1	1	2	2	1	1	1	1	3	4	4	4	4	4	4	4	4	4	4	4	4	4	4	4	60	4	4	4	4	4	5	5	5	2	3	40	4	3	4	4	4	3	4	3	4	3	36
30	29	51	1	2	2	2	1	1	1	1	6	4	4	4	4	4	4	4	4	4	4	2	4	4	4	4	58	4	4	4	4	4	4	4	4	4	4	40	4	4	4	4	4	4	4	4	4	4	40
12	13	34	1	2	2	5	1	1	0	1	6	2	2	4	2	2	4	2	2	4	3	3	4	5	5	5	49	4	4	5	5	5	5	5	5	3	4	45	4	3	4	4	4	3	4	4	4	4	38
10	9	32	1	2	2	6	1	1	1	0	6	4	4	4	4	4	5	5	4	4	4	4	4	3	4	4	61	4	4	5	5	5	5	5	5	5	5	48	4	3	3	3	3	3	4	3	4	4	34
11	10	44	1	2	2	1	1	1	1	1	4	2	2	2	2	2	2	4	4	4	5	4	4	4	2	2	45	4	4	4	5	5	5	4	4	2	5	42	2	2	4	3	4	1	5	5	5	2	33
2	2	23	1	2	1	2	1	1	1	0	6	4	3	4	3	3	4	4	4	3	4	4	3	4	2	3	52	4	4	4	4	4	4	4	4	3	5	40	3	3	3	3	3	3	3	3	3	3	30
2	2	26	0	2	1	2	1	1	1	1	3	5	5	5	5	4	5	4	2	4	5	4	4	4	2	4	62	5	5	4	5	4	5	5	5	3	4	45	4	2	4	4	4	2	4	4	4	4	36
1	1	23	1	2	1	2	1	1	1	1	6	5	4	4	4	4	4	4	5	4	4	5	5	5	4	4	65	5	4	4	5	4	4	2	4	3	5	40	3	4	4	5	5	4	4	4	3	4	40
4	4	26	1	2	1	6	1	1	1	1	6	4	4	4	4	4	4	4	4	4	4	4	4	4	4	4	60	4	4	4	4	4	4	4	4	2	2	36	3	3	3	4	4	3	3	3	4	4	34
1	17	42	0	2	2	1	3	1	1	0	3	2	2	4	3	2	4	4	4	4	3	4	4	2	2	2	46	4	4	4	4	4	4	5	5	4	4	42	3	3	3	4	4	4	4	4	4	4	37
24	25	53	0	2	2	1	3	1	0	0	1	2	2	2	2	2	2	3	3	2	2	2	2	2	2	2	32	4	4	3	4	4	4	4	4	3	3	37	1	1	1	3	3	1	3	1	3	3	20
16	32	57	1	2	2	1	3	1	0	0	1	2	4	4	4	2	4	2	2	4	2	2	2	4	2	4	44	4	4	3	4	3	4	4	4	3	3	36	3	2	2	2	2	2	2	2	2	2	21
29	17	51	1	2	1	2	3	1	0	0	1	2	2	2	2	4	4	2	4	4	2	2	5	2	2	2	41	3	4	4	4	4	4	4	4	3	4	38	3	4	4	3	3	3	3	3	3	3	32
19	18	55	1	2	1	1	3	1	0	1	6	4	4	4	4	4	4	4	4	4	4	4	5	2	4	4	59	5	5	4	5	5	5	5	5	4	4	47	1	2	1	1	1	1	1	1	1	2	12
2	2	26	1	2	1	1	3	1	0	1	1	4	4	3	4	4	4	4	3	3	3	3	3	3	3	3	51	4	4	4	4	4	4	4	4	4	4	40	4	4	4	4	4	4	4	4	4	4	40
17	16	42	1	2	2	1	3	1	1	0	1	2	2	4	2	4	4	2	4	4	2	2	2	2	2	2	40	4	4	4	4	4	4	4	4	3	3	38	3	1	1	1	1	1	1	1	1	1	12
1	2	29	0	2	1	1	3	1	0	0	1	4	4	4	4	4	4	2	4	4	4	2	4	4	2	2	52	4	4	2	5	4	4	4	4	2	2	35	4	4	4	4	4	4	4	4	4	3	39
16	15	40	1	2	2	1	3	1	1	0	2	4	3	3	2	3	4	3	3	4	3	4	4	3	3	3	49	4	4	4	4	4	4	4	4	2	3	37	3	2	2	3	3	2	3	4	4	4	30
18	18	41	1	2	2	1	3	1	0	0	2	3	3	3	3	3	3	3	3	4	3	3	4	3	3	3	47	4	4	4	4	3	4	4	4	3	3	37	3	3	3	3	4	4	3	3	3	2	31
#VALUE!	32	47	1	2	2	6	3	1	0	0	1	4	4	4	3	4	4	4	4	4	2	2	2	2	2	2	47	3	3	3	4	4	4	4	4	2	2	33	1	1	1	1	1	1	1	1	1	1	10
18	19	41	1	2	2	6	3	1	1	0	1	2	2	2	2	2	2	2	2	2	2	2	2	2	2	2	30	2	2	2	2	2	2	2	2	4	4	24	3	3	3	3	3	3	3	3	3	3	30
10	10	37	1	1	2	1	3	1	1	0	1	2	4	2	4	2	2	2	2	2	2	2	2	2	2	2	34	4	4	4	4	4	4	4	4	4	4	40	4	4	4	4	4	2	4	4	4	4	38
2	7	30	0	2	2	6	3	1	1	0	6	4	4	4	4	4	4	4	4	4	4	4	4	4	4	4	60	5	5	5	5	5	5	5	5	5	5	50	2	3	3	4	4	4	4	4	4	4	36
0	17	39	0	2	2	1	3	1	1	0	1	4	2	4	4	3	4	2	3	4	2	4	4	2	3	4	49	4	5	4	4	3	4	4	4	4	4	40	3	3	3	3	3	3	3	3	3	3	30
0	2	26	1	2	1	1	3	1	1	0	1	2	2	2	4	4	4	2	4	4	4	4	2	2	2	2	44	4	4	3	4	4	4	4	4	4	4	39	1	1	1	1	1	1	2	1	1	1	11
5	4	38	0	2	2	2	3	1	0	0	1	3	4	3	3	4	3	3	3	4	3	3	3	2	3	3	47	4	4	4	4	4	4	4	4	3	4	39	3	2	3	3	3	3	3	3	3	3	29
2	11	40	0	2	2	6	3	1	0	0	1	3	3	3	4	4	4	4	4	4	3	3	4	3	3	4	53	4	4	4	4	4	4	4	4	4	4	40	3	3	3	3	3	3	3	3	3	3	30
1	3	29	0	2	1	6	3	1	1	1	3	4	4	2	4	3	4	4	4	4	2	4	4	3	4	4	54	4	4	4	4	4	3	4	4	4	4	39	1	3	3	4	4	3	3	3	4	4	32
2	3	40	0	2	2	6	1	0	0	0	2	2	2	2	2	3	3	4	4	4	2	2	4	3	2	1	40	4	4	4	3	3	3	3	4	3	3	34	2	2	2	2	2	3	3	3	4	4	27
23	22	45	1	1	2	2	1	1	1	1	5	5	5	5	5	5	5	5	5	5	5	5	5	5	5	5	75	5	5	5	5	5	5	5	5	5	4	49	5	5	5	5	5	5	5	5	5	5	50
24	24	47	1	2	1	4	1	1	1	1	6	2	4	4	2	4	2	2	4	2	4	2	2	4	2	2	42	3	5	5	5	5	5	5	5	5	5	48	4	4	4	4	3	4	4	4	4	4	39
6	6	37	0	2	2	1	2	1	1	1	3	4	4	4	4	4	4	4	4	4	4	4	4	4	4	4	60	4	4	4	4	5	5	5	5	3	4	43	3	4	4	4	4	4	4	3	4	4	38
3	6	34	1	2	1	1	1	1	1	0	2	2	3	4	3	4	4	4	3	4	4	4	4	4	4	4	55	4	3	4	4	4	3	4	4	4	4	38	3	3	3	3	3	3	3	3	3	3	30
4	14	35	1	1	2	2	1	1	1	1	6	2	2	2	2	2	4	4	4	4	4	4	3	4	4	4	49	4	4	4	4	4	4	4	4	2	2	36	4	4	4	4	4	4	4	4	4	4	40
7	6	30	1	2	1	2	1	1	1	0	1	2	3	3	3	4	3	2	2	3	3	2	3	3	4	4	44	3	3	4	4	4	4	4	4	4	4	38	1	1	1	3	3	3	1	2	3	3	21
28	27	48	1	2	2	1	1	1	1	1	6	5	5	5	5	5	5	5	5	5	5	5	5	5	5	5	75	5	5	5	5	5	5	5	5	5	5	50	5	5	5	5	5	5	5	5	5	5	50
8	10	32	1	2	1	2	1	1	1	1	4	2	2	4	4	4	4	4	4	4	4	4	4	4	4	4	56	3	4	4	4	4	4	4	4	5	5	41	2	2	3	4	3	2	2	2	3	2	25
6	10	32	1	2	2	2	1	1	1	0	6	5	2	5	1	4	5	2	2	4	2	2	2	5	1	4	46	5	5	5	5	5	5	5	5	5	4	49	4	4	4	4	4	4	4	4	4	4	40
4	5	28	1	2	1	6	1	0	1	1	2	4	4	4	4	4	4	4	4	4	4	4	4	4	4	4	60	4	4	4	4	4	4	4	4	2	2	36	3	3	3	3	3	3	3	3	3	3	30
7	15	35	1	2	1	5	1	1	1	1	6	4	3	3	3	2	5	4	4	4	4	4	4	2	3	5	54	4	4	4	4	4	5	4	4	4	5	42	4	4	4	4	5	1	5	4	4	4	39
8	8	31	1	2	1	5	1	1	1	1	6	5	4	4	2	2	4	2	2	4	4	4	4	3	2	4	50	3	4	4	4	4	4	4	4	5	3	39	3	3	3	3	4	3	4	4	3	3	33
36	34	56	1	2	2	2	1	1	1	1	6	5	5	5	4	5	4	5	5	4	5	5	4	5	4	4	69	5	5	5	4	4	4	5	5	4	5	46	5	5	5	5	5	4	5	5	5	5	49
23	22	51	1	1	2	2	1	1	1	0	6	2	2	2	2	4	4	4	4	4	4	2	4	4	4	4	50	4	4	4	4	4	4	4	4	2	3	37	3	4	4	4	4	3	3	3	3	3	34
2	2	24	1	2	1	2	1	1	1	1	6	4	5	5	2	5	5	5	3	5	5	4	5	5	2	4	64	5	5	5	5	5	5	5	5	5	5	50	5	4	5	5	4	2	5	4	5	5	44
9	12	35	1	2	2	6	1	1	1	0	4	2	4	4	4	4	2	2	2	4	4	4	4	4	4	4	52	4	4	4	4	4	4	4	4	5	5	42	4	4	4	4	4	3	4	4	4	4	39
3	3	25	1	2	1	6	1	1	1	1	2	4	4	4	4	4	4	4	4	4	4	4	4	4	4	4	60	4	4	4	4	4	4	4	4	2	2	36	5	5	5	5	5	5	5	5	5	5	50
3	2	23	1	1	1	6	1	1	1	1	6	2	4	4	2	4	4	4	4	4	4	4	4	4	2	4	54	4	4	4	4	4	4	4	4	4	4	40	2	2	2	2	2	2	2	2	2	2	20
3	2	26	1	2	1	2	1	1	1	1	6	2	2	3	4	4	4	4	4	4	4	4	4	4	4	4	55	4	4	4	4	4	4	4	4	2	2	36	4	4	4	2	2	2	2	2	2	2	26
8	8	31	1	2	2	2	1	1	1	0	3	4	2	2	4	4	4	4	4	4	4	5	5	4	2	5	57	2	4	4	5	5	5	5	5	5	5	45	2	3	2	2	2	2	2	2	2	2	21
22	24	47	1	2	2	6	1	1	1	1	6	4	4	4	4	4	4	4	4	4	4	5	5	4	5	5	64	4	4	4	4	4	4	4	4	2	2	36	5	5	4	4	5	4	4	4	4	5	44
25	27	47	1	1	3	2	1	1	1	1	6	4	4	4	4	4	2	4	4	4	4	4	4	4	4	4	58	5	5	5	5	5	5	5	5	2	4	46	4	4	5	4	4	3	4	4	4	4	40
9	9	31	1	2	1	1	1	1	1	1	2	4	4	4	4	4	4	4	4	4	3	4	4	4	4	4	59	4	4	4	4	5	5	5	5	4	4	44	3	4	3	4	4	4	4	4	4	3	37
19	19	43	1	2	2	1	1	1	1	1	3	5	5	5	5	5	5	5	5	5	5	5	4	5	5	5	74	5	5	5	5	5	4	5	5	5	5	49	4	4	4	4	4	4	4	4	4	4	40
30	32	51	1	2	2	1	1	1	1	1	6	4	4	4	4	4	5	1	4	4	4	4	4	5	4	5	60	4	5	5	5	4	4	4	4	4	5	44	4	5	4	5	5	4	5	4	4	5	45
1	0	33	1	1	2	6	3	1	1	0	6	4	4	4	4	4	4	4	4	4	4	4	4	4	3	3	58	3	4	4	4	4	4	4	4	3	3	37	4	4	4	4	4	4	4	4	4	4	40
9	17	54	0	2	2	6	2	1	1	1	6	5	5	5	2	5	5	5	5	5	5	5	5	5	5	5	72	5	4	4	4	4	4	4	5	4	5	43	4	4	4	4	4	3	4	4	4	4	39
24	24	50	1	2	2	2	1	1	1	1	6	5	5	5	5	5	5	5	5	5	5	4	5	5	5	5	74	5	4	4	5	5	5	4	4	5	5	46	5	4	5	5	4	4	4	4	4	4	43
11	10	37	1	2	2	2	1	1	1	1	6	5	5	5	5	5	5	4	3	4	4	4	4	4	4	4	65	4	4	4	4	4	4	4	4	5	5	42	4	4	4	5	5	5	5	4	4	4	44
0	1	22	1	1	1	6	1	1	1	0	3	4	4	4	4	4	4	4	4	4	4	4	4	4	4	4	60	4	4	4	4	4	4	4	4	5	5	42	4	4	4	4	4	4	4	4	4	4	40
11	10	34	1	2	1	1	1	1	1	1	6	5	5	4	4	5	5	5	5	5	5	5	4	5	4	5	71	5	5	5	5	5	5	5	5	4	5	49	5	5	5	5	5	5	5	5	5	5	50
7	7	29	1	2	1	2	1	1	1	1	6	5	5	5	4	5	5	5	5	5	5	5	4	5	3	5	71	5	5	5	5	5	5	5	5	4	5	49	5	5	5	5	5	5	5	5	5	5	50
11	10	34	1	2	1	2	1	1	1	1	6	3	3	4	3	4	4	4	3	4	4	4	5	4	5	3	57	4	4	4	4	5	4	4	4	3	4	40	3	3	3	3	3	3	3	3	3	3	30
7	7	29	1	2	2	1	1	1	1	0	6	2	2	2	2	4	4	1	1	4	1	2	4	4	3	2	38	4	5	5	5	5	5	5	5	5	5	49	4	2	2	2	4	2	2	4	4	2	28
1	3	28	1	2	1	5	1	1	1	0	2	4	4	4	4	4	4	4	4	4	4	4	4	4	4	4	60	4	4	4	4	4	4	4	4	2	2	36	3	2	3	3	3	3	3	3	3	3	29
26	25	45	1	1	2	6	1	1	1	1	6	4	3	4	3	4	4	4	3	4	4	4	4	4	4	4	57	4	4	4	4	4	4	4	4	2	2	36	4	4	4	4	4	3	4	4	4	4	39
21	20	42	1	1	2	1	1	1	1	1	6	2	3	4	3	4	4	4	4	4	4	3	4	4	4	4	55	4	4	4	4	4	4	4	4	2	2	36	4	3	3	2	3	2	3	3	3	3	29
24	27	49	1	2	2	4	1	1	1	1	6	5	5	5	5	5	5	5	5	5	5	5	5	5	5	5	75	5	5	5	5	5	5	5	5	5	5	50	4	4	5	4	4	4	4	4	4	4	41
9	9	35	1	2	2	6	1	1	1	1	6	5	4	4	4	4	4	4	4	4	4	3	4	5	3	5	61	5	5	4	4	4	4	5	5	5	5	46	4	4	4	4	4	4	4	4	4	4	40
1	1	23	1	2	1	1	1	1	1	0	1	4	4	4	4	4	4	4	4	4	4	4	4	4	4	4	60	4	4	4	4	4	4	4	4	5	5	42	3	3	3	3	3	3	3	3	3	3	30
1	0	28	1	2	2	1	1	1	1	1	4	4	4	3	4	4	4	4	4	3	4	4	3	3	3	3	54	4	4	4	3	4	4	4	4	5	5	41	3	3	4	4	4	3	4	4	4	4	37
15	20	40	1	2	1	6	1	1	1	1	6	3	4	4	4	4	4	4	4	4	4	4	4	4	4	4	59	4	4	4	4	4	4	4	4	5	5	42	4	4	3	4	4	4	4	4	4	4	39
25	24	46	1	2	1	6	1	1	1	1	6	2	3	4	3	4	4	4	3	3	4	3	4	4	4	4	53	4	4	3	3	4	3	4	4	4	4	37	3	2	2	3	3	3	3	3	3	3	28
27	30	51	1	2	2	5	1	1	1	1	6	4	4	4	4	4	4	4	3	4	4	4	4	4	4	4	59	4	4	4	4	4	4	4	4	5	5	42	4	4	4	4	4	4	4	4	4	4	40
5	5	27	1	2	1	6	1	1	1	1	3	4	5	4	3	4	4	2	4	2	2	4	4	4	2	2	50	4	4	4	5	5	3	4	5	4	5	43	2	2	4	3	3	4	2	4	3	1	28
12	12	35	1	1	2	6	1	1	1	0	6	4	2	2	4	4	5	5	4	4	4	4	5	5	3	4	59	5	5	5	5	5	5	5	5	5	5	50	3	3	4	4	4	4	4	4	4	4	38
22	21	44	1	2	2	5	1	1	1	1	6	5	5	5	4	4	5	4	4	5	4	4	4	5	4	5	67	5	5	5	5	5	5	5	5	4	4	48	4	4	4	4	4	2	4	3	4	4	37
1	8	31	1	2	2	1	1	1	1	1	6	4	5	4	2	4	5	4	4	4	4	4	5	4	5	5	63	5	5	5	5	4	5	5	5	4	5	48	4	3	3	4	4	3	4	4	4	4	37
8	12	34	1	2	2	6	3	1	1	1	6	4	5	5	2	4	4	4	4	4	4	4	5	5	5	4	63	5	5	5	5	5	5	5	5	4	5	49	4	4	4	4	4	3	4	4	4	4	39
25	29	50	1	2	2	1	1	1	1	1	6	4	4	4	2	4	4	2	2	4	4	4	4	4	2	4	52	4	4	4	4	4	4	4	4	4	4	40	5	5	5	4	4	3	4	3	3	4	40
26	30	52	1	2	2	6	3	1	1	1	6	5	5	5	5	5	5	5	5	5	5	5	5	5	5	5	75	5	5	5	5	5	5	5	5	2	2	44	5	5	5	5	5	5	5	5	5	5	50
35	37	57	1	2	2	1	1	1	1	0	1	4	4	4	4	4	4	4	4	4	2	4	4	4	4	4	58	4	4	4	4	4	5	5	5	4	3	42	4	4	2	2	2	3	3	2	2	2	26
21	19	51	1	1	1	2	1	1	1	0	6	5	5	5	4	5	5	5	5	5	5	5	5	5	5	5	74	5	5	5	5	5	5	5	5	3	3	46	5	5	5	5	5	5	5	5	5	5	50
6	6	29	1	2	1	4	1	1	1	0	6	5	4	4	4	4	4	4	4	5	5	5	5	4	3	4	64	4	4	4	5	5	5	5	5	3	3	43	4	3	3	4	4	3	3	4	4	4	36
3	2	28	1	2	1	6	1	1	1	1	6	2	4	4	2	5	4	4	2	4	4	4	5	5	4	4	57	3	5	5	4	4	4	5	5	2	3	40	3	3	2	2	2	3	3	3	2	2	25
34	33	54	1	1	2	1	1	0	1	1	3	4	4	3	4	4	4	5	4	3	4	4	4	4	4	4	59	4	4	4	5	5	5	5	5	3	4	44	2	2	3	2	2	2	1	1	1	1	17
4	4	26	1	2	1	6	1	1	1	1	6	4	4	2	4	4	4	4	4	4	4	4	4	4	4	4	58	4	4	4	4	4	4	4	4	4	4	40	3	2	2	2	2	2	2	2	4	2	23
19	28	49	1	1	2	2	1	1	1	0	6	4	5	4	3	4	4	4	4	4	5	5	4	5	4	5	64	4	5	4	4	4	5	5	5	2	2	40	4	4	3	3	4	3	4	4	4	4	37
3	3	28	1	2	1	6	1	1	1	1	6	4	4	2	4	4	4	4	4	4	4	4	4	4	4	4	58	4	4	4	4	4	4	4	4	4	4	40	5	5	4	4	5	4	5	5	5	5	47
27	26	55	1	2	3	1	1	1	1	1	6	4	4	4	4	4	4	4	4	4	4	4	4	4	4	4	60	4	4	4	4	4	4	4	4	4	4	40	4	3	4	4	4	3	4	4	4	4	38
31	29	55	1	2	1	5	1	1	1	1	6	5	5	4	4	4	5	4	4	5	4	4	4	5	4	4	65	4	5	5	5	5	5	5	5	4	4	47	4	4	4	4	4	4	4	4	4	4	40
-3	7	30	1	2	1	1	1	1	1	0	6	5	5	5	4	4	4	4	4	4	4	4	4	5	5	5	66	3	4	4	4	4	4	4	4	2	2	35	4	4	4	4	4	4	4	4	4	4	40
12	10	34	1	2	2	5	1	1	1	1	3	5	5	5	3	4	4	4	3	3	4	4	5	5	5	4	63	4	5	5	5	5	4	5	5	5	4	47	4	4	4	4	4	3	3	3	3	4	36
8	12	32	1	1	1	1	1	1	1	1	3	2	4	4	4	4	4	4	4	4	4	4	4	4	4	4	58	2	4	4	4	4	4	4	4	2	2	34	4	4	4	4	4	4	4	4	4	4	40
11	11	34	0	2	1	6	1	0	1	1	6	4	4	5	4	4	5	4	5	4	2	2	5	5	5	5	63	4	4	5	5	4	4	4	5	5	5	45	2	4	4	4	4	2	4	4	4	4	36
4	4	27	1	2	1	6	1	1	1	1	6	5	5	5	5	5	5	5	5	5	5	5	5	5	5	5	75	5	5	5	5	5	5	5	5	5	5	50	5	5	5	5	5	5	5	5	5	5	50
4	4	26	1	2	1	6	1	1	1	1	6	5	5	5	4	5	5	5	5	5	5	5	5	5	5	5	74	5	5	5	5	5	5	5	5	5	5	50	5	5	5	5	5	3	4	4	4	5	45
15	14	37	1	1	2	6	1	1	1	0	6	4	2	2	4	2	4	3	3	3	4	4	4	4	4	4	51	4	4	5	5	5	5	5	5	4	4	46	4	4	4	4	4	3	4	4	4	3	38
8	7	28	1	1	1	1	1	1	1	1	6	4	4	4	4	4	4	5	5	5	5	5	5	5	5	5	69	5	5	5	5	5	5	5	5	5	5	50	4	5	5	5	5	5	5	5	5	5	49
4	3	30	1	2	1	1	1	1	1	1	4	4	4	4	4	4	4	4	4	4	3	3	4	4	4	3	57	5	5	5	5	5	5	5	5	5	5	50	3	4	4	4	4	4	4	4	4	4	39
3	17	41	1	2	2	1	1	1	1	0	6	4	3	4	4	4	4	4	4	4	3	3	3	4	4	3	55	4	4	4	4	4	4	4	4	2	4	38	3	3	4	4	4	3	3	3	3	3	33
5	14	37	1	2	2	2	1	1	1	1	3	5	5	5	5	5	5	5	5	5	5	5	5	5	5	5	75	5	5	5	5	5	5	5	5	3	5	48	5	5	5	5	5	4	4	4	4	4	45
16	14	39	1	2	2	1	1	1	1	1	6	5	5	5	5	5	5	5	5	5	5	5	5	5	5	5	75	5	5	5	5	5	5	5	5	5	5	50	5	5	5	5	5	5	5	5	5	5	50
11	10	35	1	1	2	6	1	1	1	1	4	5	4	4	2	4	4	2	2	3	4	5	5	5	3	4	56	4	5	5	5	5	3	4	4	4	5	44	4	3	4	4	3	3	3	3	3	3	33
15	16	36	1	2	1	2	1	1	1	1	6	5	5	5	2	4	4	4	2	2	4	4	4	4	5	4	58	4	5	5	5	4	4	4	4	4	5	44	4	4	4	4	4	3	2	3	3	4	35
3	17	38	1	2	1	6	1	1	1	1	6	5	5	5	5	5	5	4	4	4	5	5	5	5	4	5	71	5	5	5	5	5	5	5	5	4	4	48	3	4	4	5	5	4	4	4	4	4	41
3	6	29	1	2	1	6	1	1	0	1	6	5	4	4	4	4	3	3	3	5	3	4	4	4	2	4	56	4	4	5	5	5	4	5	5	5	4	46	4	4	4	4	3	3	3	3	4	2	34
14	18	41	1	1	2	4	1	1	1	1	6	5	4	4	4	4	4	4	4	4	4	4	5	5	4	4	63	4	4	5	4	5	3	5	5	5	2	42	4	2	4	4	4	1	1	3	4	3	30
20	19	43	1	1	1	2	1	1	1	1	2	4	5	5	2	5	5	5	5	5	4	4	5	5	5	5	69	3	5	5	5	5	5	5	5	5	5	48	4	4	4	4	3	3	4	4	4	4	38
20	20	41	1	1	2	1	1	1	1	1	6	4	4	4	2	4	2	2	2	2	4	3	5	5	4	2	49	5	5	5	5	5	4	4	4	4	4	45	4	4	2	4	4	2	2	2	2	3	29
26	25	50	1	1	2	6	1	1	1	1	2	4	4	4	4	4	4	4	4	4	3	3	3	4	3	3	55	4	4	4	3	4	4	4	4	4	4	39	3	3	3	3	3	3	3	3	3	3	30
17	17	40	1	1	2	2	1	1	1	1	6	4	4	4	3	4	4	3	3	4	4	4	3	5	4	4	57	4	4	4	4	4	4	4	4	3	4	39	4	4	4	4	4	4	4	4	4	4	40
21	20	40	1	2	1	1	1	1	1	1	6	5	5	5	5	5	5	5	5	5	5	5	5	5	5	5	75	5	5	5	5	5	5	5	5	2	5	47	5	5	5	5	5	5	5	5	5	5	50
16	19	41	1	2	2	1	1	1	1	1	6	4	4	4	4	4	4	4	4	4	4	4	4	4	4	4	60	4	4	4	4	4	4	4	4	4	4	40	4	4	4	4	4	4	4	4	4	4	40
18	19	43	1	1	2	6	1	1	1	1	6	4	4	4	4	2	4	4	2	4	4	4	4	5	5	5	59	5	5	5	4	4	4	5	5	3	4	44	5	4	4	4	4	4	2	2	4	3	36
24	23	46	1	1	2	1	1	1	1	1	6	4	4	2	2	4	3	3	3	4	4	4	4	4	4	3	52	5	5	5	5	5	5	5	5	4	5	49	4	4	4	5	5	3	5	3	4	3	40
11	12	35	1	1	2	2	1	1	1	1	6	1	4	4	2	4	4	4	4	4	4	4	4	5	4	4	56	4	4	4	4	4	4	4	4	4	4	40	3	3	3	4	4	3	4	3	4	3	34
23	23	44	1	2	3	1	1	1	1	1	6	4	5	5	4	5	4	4	4	5	4	4	5	5	5	5	68	5	5	5	5	5	5	5	5	2	5	47	4	2	4	2	2	3	2	3	4	4	30
14	13	39	0	2	2	6	2	1	1	0	6	5	5	5	5	4	4	5	4	4	4	5	5	5	5	4	69	5	5	5	5	5	5	5	5	5	5	50	5	4	4	5	5	3	4	3	3	3	39
6	12	38	0	2	2	1	2	1	0	1	5	5	5	5	4	5	5	5	5	4	4	4	5	5	5	5	71	5	5	5	5	5	5	5	5	4	5	49	5	5	5	5	5	4	5	5	5	5	49
27	26	52	1	1	2	1	1	1	0	0	1	4	4	2	4	2	4	4	4	4	2	2	2	2	2	2	44	4	4	4	4	4	5	4	4	4	4	41	3	2	3	2	2	4	4	4	4	4	32
4	17	41	1	2	1	1	1	1	1	1	6	4	4	4	4	5	5	5	5	5	4	4	4	4	4	4	65	5	5	5	5	5	5	5	5	5	5	50	4	4	4	3	3	4	4	4	4	4	38
9	11	36	1	2	2	4	1	1	1	0	3	4	2	4	2	4	3	2	2	4	3	4	3	4	4	4	49	4	4	4	4	4	4	4	4	4	4	40	3	3	3	3	2	1	3	3	2	1	24
18	17	50	1	2	2	3	3	1	1	1	5	4	5	4	4	4	5	5	5	5	5	5	5	5	5	2	68	5	5	5	5	5	5	5	5	5	5	50	1	2	4	2	2	4	4	2	1	4	26
3	3	25	1	2	1	6	1	1	1	1	2	3	3	2	2	3	4	4	4	4	4	4	4	4	3	3	51	4	5	5	5	5	5	5	5	3	4	46	4	4	4	4	4	4	4	4	4	4	40
26	29	56	1	2	2	6	1	1	1	1	6	5	5	5	2	3	5	5	4	4	4	4	5	4	4	3	62	4	5	5	5	5	5	4	5	4	4	46	4	4	4	5	4	3	3	3	4	4	38
10	12	33	1	2	2	6	3	1	0	1	6	2	4	3	3	4	5	5	4	4	5	4	5	5	5	3	61	5	5	5	5	4	4	5	4	3	3	43	3	3	3	4	4	1	3	3	3	4	31
8	17	41	1	1	2	2	1	1	1	1	2	4	2	4	4	4	4	4	3	4	4	4	4	4	4	2	55	4	4	4	4	4	4	4	4	4	4	40	4	4	4	4	4	3	4	4	4	4	39
5	6	28	0	1	1	2	1	1	1	0	4	3	2	3	3	4	4	2	2	3	3	4	4	4	4	4	49	3	4	3	4	4	4	4	4	4	4	38	3	3	3	4	3	3	3	3	3	3	31
3	2	23	1	1	1	5	1	1	1	1	2	4	2	4	4	4	3	4	4	4	4	4	3	4	3	3	54	4	5	5	3	4	4	5	4	4	4	42	3	4	3	3	3	2	2	2	3	3	28
10	17	41	1	2	2	1	1	1	1	1	6	2	2	4	2	2	4	4	4	4	4	4	4	4	4	4	52	4	4	4	5	5	5	5	5	2	4	43	4	4	4	4	4	3	4	4	4	4	39
7	10	29	1	2	2	2	3	1	1	0	6	4	4	4	4	4	4	4	4	4	3	4	3	4	4	4	58	4	4	4	4	4	4	4	4	2	4	38	1	1	2	2	2	1	1	1	1	2	14
26	25	47	1	1	1	6	1	1	1	0	6	3	3	4	3	3	4	4	3	4	4	3	3	4	4	3	52	5	5	4	5	5	5	5	5	3	4	46	4	3	4	4	4	4	4	4	4	4	39
6	5	28	1	2	2	6	1	1	1	0	6	5	5	5	4	5	5	5	5	5	5	5	5	5	5	5	74	5	5	5	5	5	5	5	5	5	5	50	5	5	5	5	5	5	5	5	5	5	50
7	17	42	0	1	2	1	3	1	0	0	1	2	4	4	4	4	4	2	4	4	4	4	4	4	4	4	56	4	4	4	4	5	5	5	5	4	4	44	3	3	3	3	3	3	3	3	3	3	30
5	16	42	1	2	2	1	3	1	0	0	1	4	4	4	3	4	4	4	4	4	4	3	4	3	2	2	53	4	4	4	5	5	5	5	5	4	4	45	3	4	4	4	4	4	4	4	3	4	38
16	19	54	1	1	2	6	3	1	0	0	1	2	2	2	2	4	4	4	4	2	2	2	2	2	2	2	38	4	4	4	4	4	4	4	4	3	3	38	3	3	4	4	4	4	4	4	4	4	38
17	19	41	1	1	2	2	1	1	1	1	6	3	2	4	4	4	4	3	4	4	4	4	4	3	5	4	56	4	4	4	4	4	3	4	4	4	4	39	3	2	3	2	2	4	2	3	3	2	26
22	23	46	0	3	2	4	3	1	1	1	6	3	3	2	3	4	5	5	5	4	4	4	4	5	3	4	58	4	4	5	5	4	5	5	5	5	5	47	4	4	4	4	3	3	5	4	3	4	38
3	3	23	1	1	1	2	1	1	1	1	6	4	4	4	4	4	3	5	4	5	4	5	5	3	5	5	64	5	5	5	5	4	4	4	4	4	4	44	4	4	3	4	4	3	3	4	4	3	36
22	21	48	0	2	2	5	2	1	1	1	6	5	5	5	4	5	5	5	5	5	5	5	5	5	5	5	74	5	5	5	5	4	4	4	4	4	5	45	4	4	4	4	4	4	4	5	4	4	41
17	16	44	0	2	2	1	2	1	1	1	6	4	4	4	4	5	4	4	4	4	3	4	4	4	4	4	60	4	4	4	4	4	4	4	5	2	2	37	4	4	4	4	4	3	4	4	4	4	39
10	14	36	1	2	3	2	2	1	1	1	6	2	5	4	2	2	2	2	4	2	4	3	5	5	5	5	52	5	4	5	5	5	5	5	3	5	5	47	4	4	4	3	4	2	4	5	5	5	40
4	4	32	0	2	2	2	2	1	1	1	6	4	4	2	2	4	4	4	5	5	5	4	4	5	5	5	62	4	4	4	4	4	4	5	5	5	5	44	4	5	5	5	5	2	4	4	5	5	44
3	18	41	1	2	1	2	2	1	1	1	6	4	4	2	1	2	4	4	4	4	5	4	5	5	5	5	58	5	5	5	5	5	5	5	5	2	2	44	4	4	4	4	4	1	4	4	4	4	37
4	18	42	1	2	2	2	2	1	1	1	6	4	4	4	2	4	4	4	4	4	3	3	3	3	3	3	52	4	4	4	4	3	5	5	5	5	5	44	4	3	3	4	4	3	4	4	4	4	37
4	3	39	1	2	2	6	2	1	0	1	6	4	4	4	4	4	4	4	4	4	4	4	4	4	4	2	58	4	4	4	4	4	4	4	4	4	4	40	2	2	4	4	4	1	4	1	4	4	30
10	18	39	1	2	2	2	2	1	1	1	5	2	4	4	2	4	4	3	4	4	4	4	4	4	4	4	55	4	4	4	4	4	4	4	4	5	5	42	2	2	4	4	4	2	2	2	2	4	28
3	13	34	1	2	2	5	2	1	1	1	6	4	4	4	2	4	3	4	2	4	2	3	4	4	4	2	50	4	4	4	4	4	4	4	4	5	5	42	2	2	2	4	2	1	4	2	2	2	23
11	11	39	1	2	2	2	2	1	1	1	4	2	4	4	4	4	4	4	4	4	4	4	5	4	5	5	61	4	4	4	4	4	4	5	5	5	5	44	4	4	4	4	4	2	4	2	4	4	36
16	15	43	0	2	2	1	2	1	1	1	6	5	5	5	3	4	5	4	5	4	4	4	5	5	5	4	67	5	5	5	5	5	5	5	5	4	4	48	5	4	5	5	4	3	4	3	4	4	41
24	23	51	0	2	2	6	2	1	1	0	6	5	5	4	4	4	4	4	4	5	5	4	4	4	4	4	64	4	4	4	5	4	4	4	4	4	4	41	5	5	5	4	4	3	4	4	4	4	42
10	12	36	0	2	2	6	2	1	1	0	3	4	4	4	4	4	5	5	5	4	4	4	5	4	4	4	64	4	4	5	4	4	4	5	4	2	1	37	4	3	4	4	3	3	3	2	2	2	30
22	21	51	0	2	2	6	2	1	1	1	4	4	4	4	3	4	4	4	4	4	4	4	4	4	4	4	59	5	5	5	5	5	5	4	4	3	3	44	4	4	3	4	4	3	5	4	4	3	38
16	14	37	1	2	2	4	2	1	1	0	3	2	4	4	2	4	4	4	4	4	4	4	4	4	4	4	56	4	4	4	4	4	4	4	4	4	4	40	3	4	4	4	4	4	4	4	4	4	39
2	14	36	1	2	2	1	2	1	1	1	4	4	4	4	4	4	4	4	4	4	4	4	4	4	4	4	60	4	4	4	4	4	4	4	4	2	2	36	3	3	3	3	4	4	4	4	4	4	36
16	17	48	1	2	2	2	2	1	1	1	2	4	3	3	3	4	4	4	4	4	4	4	3	4	4	2	54	4	4	4	5	4	4	4	4	2	4	39	3	3	3	3	3	3	4	3	3	3	31
10	13	38	1	2	2	6	2	1	1	0	3	5	5	5	5	5	5	5	5	5	5	5	5	5	5	5	75	5	5	5	5	5	5	5	5	5	5	50	4	4	4	4	4	4	4	4	4	4	40
9	22	47	1	2	2	1	2	1	1	1	6	5	2	2	4	4	5	5	5	5	5	5	5	4	5	5	66	4	4	4	4	5	5	5	5	3	4	43	4	4	4	4	4	4	4	3	4	4	39
3	8	28	1	2	1	1	2	1	0	1	3	4	4	4	4	4	4	4	4	4	4	4	4	4	4	4	60	4	4	4	4	4	4	4	4	2	2	36	4	4	4	4	4	4	4	4	4	4	40
2	15	37	1	2	1	4	2	1	1	1	2	4	4	4	4	4	4	4	4	4	4	4	4	4	4	4	60	4	4	4	4	4	4	4	4	2	2	36	4	4	4	4	4	4	4	4	4	4	40
4	19	41	1	2	1	4	2	1	1	1	6	4	4	4	4	4	4	4	4	4	4	4	4	4	4	4	60	4	4	4	4	4	4	4	4	2	2	36	4	4	4	4	4	4	4	4	4	4	40
17	17	56	0	2	2	4	2	1	1	1	6	3	4	4	4	4	3	3	3	3	3	3	4	5	5	4	55	5	5	4	5	4	4	4	5	3	3	42	4	4	4	4	4	4	4	4	4	4	40
10	21	43	1	2	2	4	2	1	1	1	6	2	4	4	2	3	3	2	2	3	4	4	4	5	5	4	51	4	4	4	5	4	5	5	5	4	5	45	4	4	4	4	4	3	3	4	4	4	38
2	2	30	0	2	2	1	2	1	1	1	3	4	4	4	4	4	4	4	4	4	4	4	4	4	4	4	60	4	4	4	4	4	4	4	4	5	5	42	4	4	4	4	4	4	4	4	4	4	40
4	5	34	0	2	1	2	2	1	1	1	3	4	4	4	4	4	4	4	4	4	4	4	4	4	4	4	60	3	4	4	4	4	4	4	4	5	5	41	4	4	4	4	4	4	4	4	4	4	40
3	12	35	0	2	2	1	2	1	1	1	3	4	4	4	4	4	4	4	4	4	4	4	4	4	4	4	60	4	4	4	4	4	4	4	4	5	5	42	4	4	4	4	4	4	4	4	4	4	40
1	8	30	0	2	2	1	2	1	1	1	4	4	4	4	4	4	4	4	4	4	4	4	4	4	4	4	60	4	4	4	4	4	4	4	4	5	5	42	4	4	4	4	4	4	4	4	4	4	40
3	10	33	0	2	1	1	2	1	1	1	4	4	4	4	4	4	4	4	4	4	4	4	4	4	4	4	60	4	4	4	4	4	4	4	4	5	5	42	4	4	4	4	4	4	4	4	4	4	40
5	5	33	0	2	2	6	2	1	1	1	6	5	5	5	5	5	5	5	5	5	5	5	5	5	5	5	75	5	5	5	5	5	5	5	5	5	5	50	5	5	5	5	5	5	5	5	5	5	50
7	10	34	0	2	2	2	2	1	1	1	4	4	4	4	4	4	4	4	4	4	4	4	4	4	4	4	60	4	4	4	4	4	4	4	4	2	2	36	4	4	4	4	4	4	4	4	4	4	40
2	2	24	1	2	1	2	1	1	1	1	6	5	5	5	2	5	5	5	5	4	3	4	4	5	2	4	63	4	5	5	5	5	4	5	5	2	5	45	4	3	4	4	3	4	4	4	5	4	39
3	3	26	1	2	1	6	1	1	1	1	6	4	4	4	4	4	4	4	4	4	4	4	4	4	4	4	60	4	4	4	4	4	4	4	4	4	4	40	4	4	4	4	4	4	4	4	4	4	40
1	3	27	1	1	2	6	1	1	1	0	6	5	5	4	5	5	5	5	5	5	5	5	5	5	5	5	74	5	5	5	5	5	5	5	5	5	4	49	5	5	5	5	5	5	5	5	5	5	50
6	6	28	1	2	2	6	1	1	1	0	5	2	2	2	2	4	4	4	2	2	4	4	2	4	2	4	44	4	4	4	4	4	4	4	4	4	5	41	4	3	2	4	4	4	4	4	4	4	37
20	19	40	1	2	2	1	1	1	1	1	1	2	4	4	3	4	2	2	2	4	4	4	4	4	4	3	50	4	4	3	3	4	2	4	3	3	3	33	3	3	2	2	2	1	2	3	1	2	21
16	14	36	1	2	2	1	1	1	1	0	6	3	4	4	4	1	4	4	2	4	3	5	3	4	3	3	51	4	4	4	5	5	5	5	5	5	5	47	2	3	2	2	2	3	2	3	3	2	24
1	1	23	1	2	1	1	1	1	1	1	6	5	5	4	4	4	4	4	4	5	5	5	5	5	4	4	67	5	5	5	5	5	5	5	5	4	4	48	4	4	5	5	5	4	4	4	4	5	44
37	19	52	0	2	2	2	2	1	1	1	6	5	5	5	5	5	5	5	5	5	5	5	5	5	5	5	75	4	4	5	4	5	5	5	5	5	5	47	5	5	5	5	5	5	5	5	5	5	50
19	18	40	1	2	2	6	1	1	1	1	6	4	4	4	3	5	5	5	3	4	4	4	4	5	5	5	64	5	4	5	4	4	5	5	3	2	4	41	5	4	4	5	5	3	5	4	5	4	44
1	1	23	0	2	2	1	2	1	1	1	4	4	4	4	4	4	4	4	4	4	4	4	4	4	4	4	60	4	4	4	4	4	4	4	4	5	5	42	4	4	4	4	4	4	4	4	4	4	40
8	18	48	1	2	2	1	1	1	1	1	6	2	4	4	2	4	4	2	4	4	3	5	4	4	4	2	52	4	5	5	5	4	4	4	5	2	4	42	4	4	4	4	4	3	4	3	4	4	38
28	29	49	1	2	3	1	2	1	1	1	6	4	4	4	4	4	4	4	5	5	5	5	5	5	5	5	68	4	5	5	5	5	5	5	5	5	5	49	5	5	5	5	5	5	5	4	4	4	47
4	21	45	0	3	1	5	2	1	1	1	6	4	4	4	3	5	5	5	5	4	4	5	4	5	4	4	65	5	5	5	5	5	5	5	5	1	5	46	5	5	5	5	5	5	5	5	5	5	50
